# Supplementary material for: Revision of the Protocol of the Telephone Triage System in Tokyo, Japan
Source: Emerg Med Int. 2021 Apr 21;2021:8832192. doi: 10.1155/2021/8832192 (PMC8081606; doi:10.1155/2021/8832192)
Supplement: Supplementary Materials — We show three kinds of supplementary files about codes moved to less urgent, codes moved to more urgent, and new codes. [file 8832192.f1.zip]

Archive with 3 entries (3 files):
- 8832192.f1/Supplement 1 Code moved to less urgent.docx
- 8832192.f1/Supplement 1 Code moved to more urgent.docx
- 8832192.f1/Supplement 1 New Code.docx
